# Supplementary material for: The role of convergent ion channel pathways in microglial phenotypes: a systematic review of the implications for neurological and psychiatric disorders
Source: Transl Psychiatry. 2018 Nov 29;8:259. doi: 10.1038/s41398-018-0318-0 (PMC6265266; doi:10.1038/s41398-018-0318-0)
Supplement: Supplementary file 2 — Supplementary Material 7 [file 41398_2018_318_MOESM2_ESM.xlsx]

## Sheet: Planilha1
Title	Reason for excluson
Influence of extracellular zinc on M1 microglial activation	without ion channels blockage
Microglial Zinc Uptake via Zinc Transporters Induces ATP Release and the Activation of Microglia	without ion channels blockage
Ca2+ spiking activity caused by the activation of store-operated Ca2+ channels mediates INF-alpha release from microglial cells under chronic purinergic stimulation	without ion channels blockage
Activation of P2X7 receptors induces CCL3 production in microglial cells through transcription factor NFAT	without ion channels blockage
ATP selectively suppresses the synthesis of the inflammatory protein microglial response factor (MRF)-1 through Ca2+ influx via P2X(7) receptors in cultured microglia	without ion channels blockage
Uridine 5 '-Diphosphate Induces Chemokine Expression in Microglia and Astrocytes through Activation of the P2Y(6) Receptor	without ion channels blockage
P2X(7) signaling promotes microsphere embolism-triggered microglia activation by maintaining elevation of Fas ligand	without ion channels blockage
ATP release during cell swelling activates a Ca2+-dependent Cl- current by autocrine mechanism in mouse hippocampal microglia	not evaluating microglia state
Inwardly rectifying K+ channels influence Ca2+ entry due to nucleotide receptor activation in microglia	without ion channels blockage
Integration of K+ and Cl- currents regulate steady-state and dynamic membrane potentials in cultured rat microglia	without ion channels blockage
A systems pharmacology-based approach to identify novel Kv1.3 channel-dependent mechanisms in microglial activation	without ion channels blockage
Microglial Kv1.3 Channels and P2Y12 Receptors Differentially Regulate Cytokine and Chemokine Release from Brain Slices of Young Adult and Aged Mice	without ion channels blockage
ACTIVATION OF MICROGLIAL P2Y12 RECEPTOR IS REQUIRED FOR OUTWARD POTASSIUM CURRENTS IN RESPONSE TO NEURONAL INJURY	without ion channels blockage
P2Y(13) Receptor-Mediated Rapid Increase in Intracellular Calcium Induced by ADP in Cultured Dorsal Spinal Cord Microglia	without ion channels blockage
Hydrogen peroxide and ADP-ribose induce TRPM2-mediated calcium influx and cation currents in microglia	without ion channels blockage
Expression and Contributions of TRPM7 and KCa2.3/SK3 Channels to the Increased Migration and Invasion of Microglia in Anti-Inflammatory Activation States	without ion channels blockage
Differential activation of subtype purinergic receptors modulates Ca(2+) mobilization and COX-2 in human microglia	without ion channels blockage
Microglia-derived purines modulate mossy fibre synaptic transmission and plasticity through P2X4 and A1 receptors	without ion channels blockage
Extracellular ATP differentially modulates Toll-like receptor 4-mediated cell survival and death of microglia	without ion channels blockage
Purinergic receptors activating rapid intracellular Ca2+ increases in microglia	without ion channels blockage
P2X4-Receptor-Mediated Synthesis and Release of Brain-Derived Neurotrophic Factor in Microglia Is Dependent on Calcium and p38-Mitogen-Activated Protein Kinase Activation	without ion channels blockage
Endogenous hydrogen sulphide attenuates NLRP3 inflammasome-mediated neuroinflammation by suppressing the P2X7 receptor after intracerebral haemorrhage in rats	without ion channels blockage
P2X7 mediates superoxide production in primary microglia and is up-regulated in a transgenic mouse model of Alzheimer's disease	without ion channels blockage
Microglial P2X(7) receptor expression is accompanied by neuronal damage in the cerebral cortex of the APPswe/PS1dE9 mouse model of Alzheimer's disease	without ion channels blockage
CLIC1 Function Is Required for beta-Amyloid-Induced Generation of Reactive Oxygen Species by Microglia	without ion channels blockage
The ketone body metabolite beta-hydroxybutyrate induces an antidepression-associated ramification of microglia via HDACs inhibition-triggered Akt-small RhoGTPase activation	without ion channels blockage
A Kv1.5 to Kv1.3 switch in endogenous hippocampal microglia and a role in proliferation	without ion channels blockage
The potassium channels Kv1.5 and Kv1.3 modulate distinct functions of microglia	without ion channels blockage
TGF-beta and LPS modulate ADP-induced migration of microglial cells through P2Y1 and P2Y12 receptor expression	without ion channels blockage
Pharmacological blockage and P2X7 deletion hinder aversive memories: reversion in an enriched environment	not evaluating microglia state
Activation of P2X7 receptor and NLRP3 inflammasome assembly in hippocampal glial cells mediates chronic stress-induced depressive-like behaviors	without ion channels blockage
Evidence for alterations of the glial syncytial function in major depressive disorder	not evaluating microglia
G-Protein-Coupled Receptor Screen Reveals a Role for Chemokine Receptor CCR5 in Suppressing Microglial Neurotoxicity	CCR5 and microglia function
Purinergic (P2X7) receptor activation of microglia induces cell death via an interleukin-1-independent mechanism	without ion channels blockage
The role of microglial P2X7: modulation of cell death and cytokine release	genetic
The P2X7 receptor drives microglial activation and proliferation: a trophic role for P2X7R pore	genetic
Interleukin-1beta has trophic effects in microglia and its release is mediated by P2X7R pore	genetic
Altered microglial phagocytosis in GPR34-deficient mice	genetic
Kir6.1 Knockdown Aggravates Cerebral Ischemia/Reperfusion-Induced Neural Injury in Mice	genetic
The potassium channel KCa3.1 constitutes a pharmacological target for neuroinflammation associated with ischemia/reperfusion stroke	genetic
Transient receptor potential melastatin 2 channels (TRPM2) mediate neonatal hypoxic-ischemic brain injury in mice	genetic
Protective effects of P2X7 receptor deletion on aging-related memory alterations	genetic
The human-specific CASP4 gene product contributes to Alzheimer-related synaptic and behavioural deficits	genetic
GPR84 deficiency reduces microgliosis, but accelerates dendritic degeneration and cognitive decline in a mouse model of Alzheimer's disease	genetic
GRK5 deficiency exaggerates inflammatory changes in TgAPPsw mice	genetic
S100a9 knockdown decreases the memory impairment and the neuropathology in Tg2576 mice, AD animal model	genetic
Loss of TMEM106B Ameliorates Lysosomal and Frontotemporal Dementia-Related Phenotypes in Progranulin-Deficient Mice	genetic
Adenosine A2A receptor antagonism reverses inflammation-induced impairment of microglial process extension in a model of Parkinson's disease	genetic
Lack of neuroprotection in the absence of P2X7 receptors in toxin-induced animal models of Parkinson's disease	genetic
ASIC1a Deficient Mice Show Unaltered Neurodegeneration in the Subacute MPTP Model of Parkinson Disease	genetic
P2x7 deficiency suppresses development of experimental autoimmune encephalomyelitis	genetic
Sociocommunicative and Sensorimotor Impairments in Male P2X4-Deficient Mice	genetic
Defective microglial development in the hippocampus of Cx3cr1 deficient mice	genetic
Lack of functional P2X7 receptor aggravates brain edema development after middle cerebral artery occlusion	genetic
Deletion of the P2X4 receptor is neuroprotective acutely, but induces a depressive phenotype during recovery from ischemic stroke	genetic
CD44 deficiency in mice protects brain from cerebral ischemia injury	genetic
Role of P2X7 Receptor in an Animal Model of Mania Induced by D-Amphetamine	without antagonism
Microglial P2X(7) receptor in the hypothalamic paraventricular nuclei contributes to sympathoexcitatory responses in acute myocardial infarction rat	without antagonism
The phenothiazine-class antipsychotic drugs prochlorperazine and trifluoperazine are potent allosteric modulators of the human P2X7 receptor	not directly associating ion channels and microglia
Extracellular ATP enhances radiation-induced brain injury through microglial activation and paracrine signaling via P2X7 receptor	not directly associating ion channels and microglia
Nerve growth factor (NGF) expression in rat microglia is induced by adenosine A(2a)-receptors	not directly associating ion channels and microglia
Evidence for functional adenosine A(3) receptors in microglia cells	not directly associating ion channels and microglia
The extracellular calcium-sensing receptor is expressed in rat microglia and modulates an outward K+ channel	not directly associating ion channels and microglia
Sphingosine kinase 2-deficiency mediated changes in spinal pain processing	not directly associating ion channels and microglia
Inhibitory effects of U73122 and U73343 on Ca2+ influx and pore formation induced by the activation of P2X7 nucleotide receptors in mouse microglial cell line	not directly related to ion channels
ATP-P2X7 receptor signaling controls basal and TNFa-stimulated glial cell proliferation	not directly related to ion channels
Elevation of basal intracellular calcium as a central element in the activation of brain macrophages (microglia): suppression of receptor-evoked calcium signaling and control of release function	not directly related to ion channels
Onset of microglial entry into developing quail retina coincides with increased expression of active caspase-3 and is mediated by extracellular ATP and UDP	not directly related to ion channels
Involvement of ERK1/2, cPLA(2) and NF-kappa B in microglia suppression by cannabinoid receptor agonists and antagonists	not directly related to ion channels
SDF-1alpha and LPA modulate microglia potassium channels through rho gtpases to regulate cell morphology	not directly related to ion channels
Mechanisms Underlying Interferon-gamma-Induced Priming of Microglial Reactive Oxygen Species Production	not directly related to ion channels
Charge compensation for NADPH oxidase activity in microglia in rat brain slices does not involve a proton current	not directly related to ion channels
The Sur1-Trpm4 channel regulates NOS2 transcription in TLR4-activated microglia	not directly related to ion channels
Releasing factors from mature neurons modulate microglial survival via purinergic receptor activation	not directly related to ion channels
Upregulation of P2RX7 in Cx3cr1-Deficient Mononuclear Phagocytes Leads to Increased Interleukin-1 beta Secretion and Photoreceptor Neurodegeneration	not directly related to ion channels
Glia contribute to the purinergic modulation of inspiratory rhythm-generating networks	not directly related to ion channels
Microglia release ATP by exocytosis	not directly related to ion channels
The azetidine derivative, KHG26792 protects against ATP-induced activation of NFAT and MAPK pathways through P2X7 receptor in microglia	not directly related to ion channels
Microglial alpha 7 nicotinic acetylcholine receptors drive a phospholipase C/IP3 pathway and modulate the cell activation toward a neuroprotective role	not directly related to ion channels
Lysophospholipids and ATP mutually suppress maturation and release of IL-1 beta in mouse microglial cells using a Rho-dependent pathway	not directly related to ion channels
Microglia at brain stab wounds express connexin 43 and in vitro form functional gap junctions after treatment with interferon-gamma and tumor necrosis factor-alpha	not directly related to ion channels
Microglial CX3CR1 promotes adult neurogenesis by inhibiting Sirt 1/p65 signaling independent of CX3CL1	not directly related to ion channels
Microglial inhibition of neuroprotection by antagonists of the EP1 prostaglandin E2 receptor	not directly related to ion channels
Activation of EP2 prostanoid receptors in human glial cell lines stimulates the secretion of BDNF	not directly related to ion channels
NLR members NLRC4 and NLRP3 mediate sterile inflammasome activation in microglia and astrocytes	not directly related to ion channels
Cytosolic phospholipase A(2) plays a crucial role in ROS/NO signaling during microglial activation through the lipoxygenase pathway	not directly related to ion channels
Spontaneous Ca2+ transients in mouse microglia	not directly related to ion channels
Role of iPLA(2) in the Regulation of Src Trafficking and Microglia Chemotaxis	not directly related to ion channels
Regulation of Integrin 6 Recycling by Calcium-independent Phospholipase A(2) (iPLA(2)) to Promote Microglia Chemotaxis on Laminin	not directly related to ion channels
Inhibitory effect of carbamazepine on inflammatory mediators produced by stimulated glial cells	not directly related to ion channels
Pro-inflammatory cytokines and lipopolysaccharide induce changes in cell morphology, and upregulation of ERK1/2, iNOS and sPLA(2)-IIA expression in astrocytes and microglia	not directly related to ion channels
Inhibitory effect of a 2,4-bis(4-hydroxyphenyl)-2-butenal diacetate on neuro-inflammatory reactions via inhibition of STAT1 and STAT3 activation in cultured astrocytes and microglial BV-2 cells	not directly related to ion channels
Toll-like receptor 4 deficiency impairs microglial phagocytosis of degenerating axons	not directly related to ion channels
Altered cerebellar development in nuclear receptor TAK1/ TR4 null mice is associated with deficits in GLAST(+) glia, alterations in social behavior, motor learning, startle reactivity, and microglia	not directly related to ion channels
Edaravone alleviates hypoxia-acidosis/reoxygenation-induced neuronal injury by activating ERK1/2	not directly related to ion channels
Dietary Sutherlandia and Elderberry Mitigate Cerebral Ischemia-Induced Neuronal Damage and Attenuate p47phox and Phospho-ERK1/2 Expression in Microglial Cells	not directly related to ion channels
Phospholipase A2 of Peroxiredoxin 6 Plays a Critical Role in Cerebral Ischemia/Reperfusion Inflammatory Injury	not directly related to ion channels
Neuroprotective effects of a nanocrystal formulation of sPLA(2) inhibitor PX-18 in cerebral ischemia/reperfusion in gerbils	not directly related to ion channels
Reactive glia express cytosolic phospholipase A(2) after transient global forebrain ischemia in the rat	not directly related to ion channels
Presenilin 2 deficiency facilitates A beta-induced neuroinflammation and injury by upregulating P2X7 expression	not directly related to ion channels
Pharmacological targeting of CSF1R inhibits microglial proliferation and prevents the progression of Alzheimer's-like pathology	not directly related to ion channels
Dexibuprofen (S(+)-isomer ibuprofen) reduces microglial activation and impairments of spatial working memory induced by chronic lipopolysaccharide infusion	not directly related to ion channels
Neuroprotective effects of bee venom phospholipase A2 in the 3xTg AD mouse model of Alzheimer's disease	not directly related to ion channels
Montelukast targeting the cysteinyl leukotriene receptor 1 ameliorates A beta(1-42)-induced memory impairment and neuroinflammatory and apoptotic responses in mice	not directly related to ion channels
Opening of microglial K(ATP) channels inhibits rotenone-induced neuroinflammation	not directly related to ion channels
Bee venom phospholipase A2 ameliorates motor dysfunction and modulates microglia activation in Parkinson's disease alpha-synuclein transgenic mice	not directly related to ion channels
4-hydroxy-2-nonenal upregulates and phosphorylates cytosolic phospholipase A(2) in cultured Ra2 microglial cells via MAPK pathways	not directly related to ion channels
Reduction of cytosolic phospholipase A(2)alpha upregulation delays the onset of symptoms in SOD1G93A mouse model of amyotrophic lateral sclerosis	not directly related to ion channels
Non-phosphorylated FTY720 Induces Apoptosis of Human Microglia by Activating SREBP2	not directly related to ion channels
Glia and epilepsy: Experimental investigation of antiepileptic drugs in an astroglia/microglia co-culture model of inflammation	not directly related to ion channels
Selective Activation of Microglia Facilitates Synaptic Strength	not directly related to ion channels
TUDCA: An Agonist of the Bile Acid Receptor GPBAR1/TGR5 With Anti-Inflammatory Effects in Microglial Cells	not directly related to ion channels
Thromboxane A2 receptor antagonist SQ29548 suppresses the LPS-induced release of inflammatory cytokines in BV2 microglia cells via suppressing MAPK and NF-kappa B signaling pathways	not directly related to ion channels
Thromboxane A(2) Receptor Stimulation Enhances Microglial Interleukin-1 beta and NO Biosynthesis Mediated by the Activation of ERK Pathway	not directly related to ion channels
Protective effect of 3-(naphthalen-2-yl(propoxy)methyl) azetidine hydrochloride on hypoxia-induced toxicity by suppressing microglial activation in BV-2 cells	not directly related to ion channels
TNP-ATP is Beneficial for Treatment of Neonatal Hypoxia-Induced Hypomyelination and Cognitive Decline	not directly related to ion channels
Aminoguanidine inhibits caspase-3 and calpain activation without affecting microglial activation following neonatal transient cerebral ischemia	not directly related to ion channels
Thromboxane A2 receptor antagonist SQ29548 reduces ischemic stroke-induced microglia/macrophages activation and enrichment, and ameliorates brain injury	not directly related to ion channels
Inhibition of inflammatory mediator release from microglia can treat ischemic/hypoxic brain injury	not directly related to ion channels
Neuroprotective Effects of Lycium barbarum Polysaccharide on Focal Cerebral Ischemic Injury in Mice	not directly related to ion channels
Basal CD38/cyclic ADP-ribose-dependent signaling mediates ATP release and survival of microglia by modulating connexin 43 hemichannels	not directly related to ion channels
P2X4 Receptor Regulates Alcohol-Induced Responses in Microglia	not directly related to ion channels
Huanglian-Jie-Du-Tang Extract Ameliorates Depression-Like Behaviors through BDNF-TrkB-CREB Pathway in Rats with Chronic Unpredictable Stress	not directly related to ion channels
Administration of 2-arachidonoylglycerol ameliorates both acute and chronic experimental autoimmune encephalomyelitis	not directly related to ion channels
Microglial Activation Enhances Associative Taste Memory through Purinergic Modulation of Glutamatergic Neurotransmission	not directly related to ion channels
Complex molecular and functional outcomes of single versus sequential cytokine stimulation of rat microglia	not directly relating ion channels to microglia
Inhibition of interleukin-1 beta production by extracellular acidification through the TDAG8/cAMP pathway in mouse microglia	not evaluating microglia state
ASIC1A in neurons is critical for fear-related behaviors	not evaluating microglia state
Kv1.1 deletion augments the afferent hypoxic chemosensory pathway and respiration	not evaluating microglia state
Acid-sensing T cell death associated gene-8 receptor expression in panic disorder	not evaluating microglia state
Microglial Acid Sensing Regulates Carbon Dioxide-Evoked Fear	not evaluating microglia state
TRP channels are involved in mediating hypercapnic Ca2+ responses in rat glia-rich medullary cultures independent of extracellular pH	not evaluating microglia state
The bed nucleus of the stria terminalis is critical for anxiety-related behavior evoked by CO2 and acidosis	not evaluating microglia state
Interaction of NG2(+) Glial Progenitors and Microglia/Macrophages from the Injured Spinal Cord	not ion channel
P2 receptor-mediated stimulation of the PI3-K/Akt-pathway in vivo	not microglia
Differential changes in GPR55 during microglial cell activation	not microglia
P2X7 Participates in Intracerebral Hemorrhage-Induced Secondary Brain Injury in Rats via MAPKs Signaling Pathways	not microglia
P2X7 Receptor Suppression Preserves Blood-Brain Barrier through Inhibiting RhoA Activation after Experimental Intracerebral Hemorrhage in Rats	not microglia
Up-regulation of P2X2, P2X4 receptor and ischemic cell death: prevention by P2 antagonists	not microglia
P2X7 receptor modulation of the viability of radial glial clone L2.3 cells during hypoxic-ischemic brain injury	not microglia
Neuroglial activation and Cx43 expression are reduced upon transplantation of human umbilical cord blood cells after perinatal hypoxic-ischemic injury	not microglia
TDAG8 activation attenuates cerebral ischaemia-reperfusion injury via Akt signalling in rats	not microglia
THE NEW P2Y-LIKE RECEPTOR G PROTEIN-COUPLED RECEPTOR 17 MEDIATES ACUTE NEURONAL INJURY AND LATE MICROGLIOSIS AFTER FOCAL CEREBRAL ISCHEMIA IN RATS	not microglia
Activated microglia in ischemic stroke penumbra upregulate MCP-1 and CCR2 expression in response to lysophosphatidylcholine derived from adjacent neurons and astrocytes	not microglia
Changes in lipid-sensitive two-pore domain potassium channel TREK-1 expression and its involvement in astrogliosis following cerebral ischemia in rats	not microglia
Fluoxetine Protection in Decompression Sickness in Mice is Enhanced by Blocking TREK-1 Potassium Channel with the "spadin" Antidepressant	not microglia	tto
Block of purinergic P2X(7) receptor is neuroprotective in an animal model of Alzheimer's disease	not microglia
Alzheimer's amyloid-beta peptide disturbs P2X7 receptor-mediated circadian oscillations of intracellular calcium	not microglia
Abnormality of G-protein-coupled receptor kinases at prodromal and early stages of Alzheimer's disease: An association with early beta-amyloid accumulation	not microglia
Akebia Saponin D attenuates amyloid beta-induced cognitive deficits and inflammatory response in rats: involvement of Akt/NF-kappaB pathway	not microglia
On the role of P2X(7) receptors in dopamine nerve cell degeneration in a rat model of Parkinson's disease: studies with the P2X(7) receptor antagonist A-438079	not microglia
Electroconvulsive therapy: a novel hypothesis for the involvement of purinergic signalling	not microglia
TGR5 signaling reduces neuroinflammation during hepatic encephalopathy	not microglia
Increased neocortical expression of the P2X7 receptor after status epilepticus and anticonvulsant effect of P2X7 receptor antagonist A-438079	not microglia
The effect of P2X7 receptor activation on nuclear factor-kappa B phosphorylation induced by status epilepticus in the rat hippocampus	not microglia
P2X7 receptor regulates leukocyte infiltrations in rat frontoparietal cortex following status epilepticus	not microglia
P2X7 receptor differentially modulates astroglial apoptosis and clasmatodendrosis in the rat brain following status epilepticus	not microglia
P2X7 receptor activation ameliorates CA3 neuronal damage via a tumor necrosis factor-alpha-mediated pathway in the rat hippocampus following status epilepticus	not microglia
P2X7 receptor inhibition interrupts the progression of seizures in immature rats and reduces hippocampal damage	not microglia
Effects of P2X7 receptor antagonists on hypoxia-induced neonatal seizures in mice	not microglia
Increased Expression and Cellular Localization of P2X7R in Cortical Lesions of Patients With Focal Cortical Dysplasia	not microglia
Reduction of K+ uptake in glia prevents long-term depression maintenance and causes epileptiform activity	not microglia
Tenidap, an agonist of the inwardly rectifying K+ channel Kir2.3, delays the onset of cortical epileptiform activity in a model of chronic temporal lobe epilepsy	not microglia
Changes in TWIK-related acid sensitive K+-1 and -3 channel expressions from neurons to glia in the hippocampus of temporal lobe epilepsy patients and experimental animal model	not microglia
P2X7 receptors are a potential novel target for anti-glioma therapies	not microglia
Block of Purinergic P2X(7)R Inhibits Tumor Growth in a C6 Glioma Brain Tumor Animal Model	not microglia
Surface expression of ASIC2 inhibits the amiloride-sensitive current and migration of glioma cells	not microglia
Neonatal Maternal Deprivation Enhances Presynaptic P2X7 Receptor Transmission in Insular Cortex in an Adult Rat Model of Visceral Hypersensitivity	not microglia
Central sensitization of nociceptive neurons in rat medullary dorsal horn involves purinergic P2X7 receptors	not microglia
A novel P2X4 receptor-selective antagonist produces anti-allodynic effect in a mouse model of herpetic pain	not microglia
P2X7 receptor inhibition improves recovery after spinal cord injury	not microglia
Inhibition of the MEK/ERK pathway reduces microglial activation and interleukin-1-beta expression in spinal cord ischemia/reperfusion injury in rats	not microglia
Dexamethasone attenuates early expression of three molecules associated with microglia/macrophages activation following rat traumatic brain injury	not microglia
ATP mediates rapid microglial response to local brain injury in vivo	not microglia
Changes of the GPR17 receptor, a new target for neurorepair, in neurons and glial cells in patients with traumatic brain injury	not microglia
Targeting Kv1.3 channels to reduce white matter pathology after traumatic brain injury	not microglia
Microglial phagocytosis attenuated by short-term exposure to exogenous ATP through P2X receptor action	without pharmacological antagonist
Methamphetamine alters microglial immune function through P2X7R signaling	without pharmacological antagonist
Involvement of P2X and P2Y receptors in microglial activation in vivo	not directly associating ion channels and microglia
3,4-Methylenedioxymethamphetamine (MDMA, ecstasy) disrupts blood-brain barrier integrity through a mechanism involving P2X7 receptors	not directly associating ion channels and microglia
P2X4 Receptors Control the Fate and Survival of Activated Microglia	without pharmacological antagonist
Anandamide, Acting via CB2 Receptors, Alleviates LPS-Induced Neuroinflammation in Rat Primary Microglial Cultures	in vitro
Anti-inflammatory property of the cannabinoid agonist WIN-55212-2 in a rodent model of chronic brain inflammation	without pharmacological antagonist
The G Protein-Coupled Receptor 55 Ligand L-alpha-Lysophosphatidylinositol Exerts Microglia-Dependent Neuroprotection After Excitotoxic Lesion	without pharmacological antagonist
Hypoxia induced amoeboid microglial cell activation in postnatal rat brain is mediated by ATP receptor P2X4	not directly associating ion channels and microglia
Cannabinoid receptor stimulation is anti-inflammatory and improves memory in old rats	not directly associating ion channels and microglia
Brilliant blue G attenuates lipopolysaccharide-mediated microglial activation and inflammation	in vitro
Involvement of P2X4 receptors in hippocampal microglial activation after status epilepticus	not directly associating ion channels and microglia
Predominant functional expression of Kv1.3 by activated microglia of the hippocampus after Status epilepticus	without pharmacological antagonist
Status epilepticus induces a particular microglial activation state characterized by enhanced purinergic signaling	without pharmacological antagonist
Neuronal CCL21 up-regulates microglia P2X4 expression and initiates neuropathic pain development	without pharmacological antagonist
Spinal P2X(7) receptor mediates microglia activation-induced neuropathic pain in the sciatic nerve injury rat model	without pharmacological antagonist
Duloxetine Inhibits Microglial P2X4 Receptor Function and Alleviates Neuropathic Pain after Peripheral Nerve Injury	without immunohystochemical analysis
Inhibition of P2X4 function by P2Y6 UDP receptors in microglia	without pharmacological antagonist
Agonists for G-protein-coupled receptor 84 (GPR84) alter cellular morphology and motility but do not induce proinflammatory responses in microglia	not directly associating ion channels and microglia
Expression of G-protein-coupled receptor kinase 6 (GRK6) after acute spinal cord injury in adult rat	without pharmacological antagonist
Suppression of the rat microglia Kv1.3 current by src-family tyrosine kinases and oxygen/glucose deprivation	evaluating oxidative stress
Store-Operated Ca2+ Entry (SOCE) and Purinergic Receptor-Mediated Ca2+ Homeostasis in Murine bv2 Microglia Cells: Early Cellular Responses to ATP-Mediated Microglia Activation	not directly associating ion channels and microglia
Pathophysiological roles of extracellular nucleotides in glial cells: differential expression of purinergic receptors in resting and activated microglia	not directly associating ion channels and microglia
Mechanism of microglia neuroprotection: Involvement of P2X7, TNFalpha, and valproic acid	not directly associating ion channels and microglia
Chloride Channel Blockers Suppress Formation of Engulfment Pseudopodia in Microglial Cells	the primary outcome is not the activation/ resting microglia state
Microglia Processes Block the Spread of Damage in the Brain and Require Functional Chloride Channels	not directly associating ion channels and microglia
Expression of Kv1.2 in microglia and its putative roles in modulating production of proinflammatory cytokines and reactive oxygen species	without pharmacological antagonist
Upregulation of Kv1.3 K+ channels in microglia deactivated by TGF-beta	without pharmacological antagonist
Kv1.1 expression in microglia regulates production and release of proinflammatory cytokines, endothelins and nitric oxide	without pharmacological antagonist
TRPM2 contributes to LPS/IFN gamma-induced production of nitric oxide via the p38/JNK pathway in microglia	without pharmacological antagonist
Targeting P(2)X(7) receptor for the treatment of central post-stroke pain in a rodent model	not directly associating ion channels and microglia
P2X7 receptor activation regulates microglial cell death during oxygen-glucose deprivation	not directly associating ion channels and microglia
Purinergic receptor P2RY12-dependent microglial closure of the injured blood-brain barrier	not directly associating ion channels and microglia
Upregulated expression of purinergic P2X(7) receptor in Alzheimer disease and amyloid-beta peptide-treated microglia and in peptide-injected rat hippocampus	not directly associating ion channels and microglia
Potassium channel Kv1.3 is highly expressed by microglia in human Alzheimer's disease	without pharmacological antagonist
Broad-spectrum effects of 4-aminopyridine to modulate amyloid beta1-42-induced cell signaling and functional responses in human microglia	not directly associating ion channels and microglia
P2Y(4) Receptor-Mediated Pinocytosis Contributes to Amyloid Beta-Induced Self-Uptake by Microglia	not directly associating ion channels and microglia
Lysophosphatidic acid-induced membrane ruffling and brain-derived neurotrophic factor gene expression are mediated by ATP release in primary microglia	not directly associating ion channels and microglia
Morphine hyperalgesia gated through microglia-mediated disruption of neuronal Cl- homeostasis	not directly associating ion channels and microglia
Involvement of TRPM2 in Peripheral Nerve Injury-Induced Infiltration of Peripheral Immune Cells into the Spinal Cord in Mouse Neuropathic Pain Model	not directly associating ion channels and microglia
Purinergic signaling induces cyclooxygenase-1-dependent prostanoid synthesis in microglia: roles in the outcome of excitotoxic brain injury	without pharmacological antagonist
The ectonucleotidase cd39/ENTPDase1 modulates purinergic-mediated microglial migration	without pharmacological antagonist
Microglia: Proliferation and activation driven by the P2X7 receptor	review
Purinergic receptors in microglia: Functional modal shifts of microglia mediated by P2 and P1 receptors	review
Purinergic receptors modulate MAP kinases and transcription factors that control microglial inflammatory gene expression	review
Microglial Voltage-Gated Proton Channel Hv1 in Ischemic Stroke	review
P2X4R(+) microglia drive neuropathic pain	review
Molecular mechanisms of microglial activation .B. Voltage- and purinoceptor-operated channels in microglia	without pharmacological antagonist
TRPM2 is elevated in the tMCAO stroke model, transcriptionally regulated, and functionally expressed in C13 microglia	without pharmacological antagonist
Tanshinone IIA increases levels of NeuN, protein disulfide isomerase, and Na+/K+-ATPase and decreases evidence of microglial activation after cerebral ischemic injury	not directly associating ion channels and microglia
THE MICROGLIAL SUICIDE RECEPTOR P2X7 IS PRESENT AT ADULT NEURAL PRECURSOR CELLS OF THE MOUSE SUBVENTRICULAR ZONE	not directly associating ion channels and microglia
P2X7 as a new target for chrysophanol to treat lipopolysaccharide-induced depression in mice	not directly related to microglia
Spinal microglial P2X4 receptor-brain-derived neurotrophic factor signaling regulates nicotine withdrawal-induced hyperalgesia	not directly related to microglia
N-Substituted Phenoxazine and Acridone Derivatives: Structure-Activity Relationships of Potent P2X4 Receptor Antagonists	not directly related to microglia
The effects of general anesthetics on P2X(7) and P2Y receptors in a rat microglial cell line	not directly associating ion channels and microglia
Synergy of TRIF-dependent TLR3 and MyD88-dependent TLR7 in up-regulating expression of mouse FPR2, a promiscuous G-protein-coupled receptor, in microglial cells	not directly related to microglia and ion channels
Purinergic receptors on microglial cells: functional expression in acute brain slices and modulation of microglial activation in vitro	the primary outcome is not the activation/ resting microglia state. The study intention is to evaluate different ranges of ATP on purinergic receptors
Effect of Methamphetamine on the Microglial Damage: Role of Potassium Channel Kv1.3	review
Microglial SK3 and SK4 Currents and Activation State are Modulated by the Neuroprotective Drug, Riluzole	not directly associating ion channels and microglia
Aripiprazole inhibits polyI: C-induced microglial activation possibly via TRPM7	not directly associating ion channels and microglia
Ketamine Alleviates Depressive-Like Behaviors via Down-Regulating Inflammatory Cytokines Induced by Chronic Restraint Stress in Mice	not directly related to microglia
P2X(7) receptors control 2-arachidonoylglycerol production by microglial cells	without antagonism
MODULATION OF POTASSIUM CURRENTS IN CULTURED MURINE MICROGLIAL CELLS BY RECEPTOR ACTIVATION AND INTRACELLULAR PATHWAYS	without antagonism
Arachidonic acid-induced inhibition of microglial outward-rectifying K+ current	without antagonism
Lysophosphatidy1choline potentiates Ca2+ influx, pore formation and p44/42 MAP kinase phosphorylation mediated by P2X7 receptor activation in mouse microglial cells	without antagonism
Microglia Kv1.3 channels contribute to their ability to kill neurons	without antagonism
Selective Activation of KCa3.1 and CRAC Channels by P2Y2 Receptors Promotes Ca2+ Signaling, Store Refilling and Migration of Rat Microglial Cells	without antagonism
Signalling mechanisms mediating Zn2+-induced TRPM2 channel activation and cell death in microglial cells	without antagonism
COX-2, CB2 and P2X7-immunoreactivities are increased in activated microglial cells/macrophages of multiple sclerosis and amyotrophic lateral sclerosis spinal cord	without antagonism
Regulation of a TRPM7-like current in rat brain microglia	without antagonism
The Neuroprotective Effect of a Specific P2X7 Receptor Antagonist Derives from its Ability to Inhibit Assembly of the NLRP3 Inflammasome in Glial Cells	without immunohystochemical analysis
Ion channel expression in resting and activated microglia of hippocampal slices from juvenile mice	without antagonis
P2X4 receptors in activated C8-B4 cells of cerebellar microglial origin	without antagonism
Responses of rat and mouse primary microglia to pro- and anti-inflammatory stimuli: molecular profiles, K+ channels and migration	without antagonism	importante
Expression and contributions of the Kir2.1 inward-rectifier K+ channel to proliferation, migration and chemotaxis of microglia in unstimulated and anti-inflammatory states	without antagonism
Expression of purinergic P2X7 receptor in rat brain during the symptomatic phase of experimental autoimmune encephalomyelitis and after recovery of neurological deficits	without antagonism
Activation of the P2X(7) receptor induces migration of glial cells by inducing cathepsin B degradation of tissue inhibitor of metalloproteinase 1	without antagonism
P2X7-dependent, but differentially regulated release of IL-6, CCL2, and TNF-alpha in cultured mouse microglia	without antagonism
P2X(7) receptors on microglial cells mediate injury to cortical neurons in vitro	without antagonism
Production and release of neuroprotective tumor necrosis factor by P2X(7) receptor-activated microglia	without antagonism
Two different ionotropic receptors are activated by ATP in rat microglia	without antagonism
Migration and Phagocytic Ability of Activated Microglia During Post-natal Development is Mediated by Calcium-Dependent Purinergic Signalling	not presenting P2X blocked
Minocycline decreases in vitro microglial motility, beta1-integrin, and Kv1.3 channel expression	witout specific microglial receptors antagonism
Activation of P2X7 promotes cerebral edema and neurological injury after traumatic brain injury in mice	without ion channels blockage
Inhibitory Effects of Isoquinoline Alkaloid Berberine on Ischemia-Induced Apoptosis via Activation of Phosphoinositide 3-Kinase/Protein Kinase B Signaling Pathway	not directly associating ion channels and microglia
Downregulation of Kir4.1 inward rectifying potassium channel subunits by RNAi impairs potassium transfer and glutamate uptake by cultured cortical astrocytes	not directly associating ion channels and microglia
Connexin expression by radial glia-like cells is required for neurogenesis in the adult dentate gyrus	not directly associating ion channels and microglia
